# Supplementary material for: Oxaliplatin-induced changes in microbiota, TLR4+ cells and enhanced HMGB1 expression in the murine colon
Source: PLoS One. 2018 Jun 12;13(6):e0198359. doi: 10.1371/journal.pone.0198359 (PMC5997344; doi:10.1371/journal.pone.0198359)
Supplement: S1 Dataset — TLR4+ cells in the colon were images at 100x magnification on a Nikon confocal microscope. We observed consistent differences in the morphology of TLR4+ cells in the oxaliplatin-treated group compared to the vehicle-treated cohort. 8 randomised images (20x magnification) per animal were used to count the number of TLR4+ cells in the colon, as well as immunoreactivity/image. Image J counter plugin was used to mark each cell to ensure they were only counted once, and we measured immunoreactivity/fluorescence by converting the image to 8-bit →binary→measure. We used % area result to determine immunoreactivity per image. The sum of TLR4+ cells and immunoreactivity was averaged between groups. (XLSX) [file pone.0198359.s002.xlsx]

## Sheet: Total Number TLR4
	S1 Dataset
	Total number of TLR4+ cells
	Vehicle							Oxaliplatin
	vehicle	oxaliplatin
			TLR4 #
		vehicle	oxaliplatin
	1	122	154
	2	193	85
	3	167	119
	4	98	147
	5	150	152
	6	151	158
	7	95	130
	8	12	156
	9	115	196
	10	135	76
	11	122	75
	12	95	103
	13	110	100
	14	119	113
	15	119	107
	16	135	123
	17	110	149
	18	148	121
	19	191	188
	20	140	126
	21	171	80
	22	153	125
	23	199	124
	24	140	97
	25	186	167
	26	117	141
	27	65	170
	28	90	133
	29	70	221
	30	159	184
	31	93	161
	32	73	129
	M1	123.5	137.625
	M2	118.75	111.625
	M3	156.5	126.25
	M4	106.625	163.25
	MEAN	126.344	134.688
	SEM	10.6614	10.9069
	sum	vehicle	oxaliplatin
		988	1101
		950	893
		1252	1010
		853	1306
	mean	1010.75	1077.5
	sem	85.291	87.2549

## Sheet: TLR4 Immunoreactivity
	S1 Dataset
	TLR4 Immunoreactivity
	raw image					background labelling removed					image converted to 8-bit						image converted to binary					Analyse --> measure function
	vehicle	oxaliplatin
		Vehicle	Oxaliplatin
	1	1.515	2.62
	2	2.739	0.979
	3	3.652	1.552
	4	1.235	2.388
	5	1.958	2.053
	6	1.624	2.198
	7	1.068	1.602
	8	1.559	2.12
	9	1.918	2.52
	10	1.741	0.96
	11	1.558	1.125
	12	1.479	1.585
	13	1.847	1.166
	14	1.981	1.597
	15	1.778	1.346
	16	1.823	1.228
	17	0.864	2.737
	18	1.553	1.653
	19	2.186	2.089
	20	1.903	1.758
	21	2.079	0.859
	22	2.711	2
	23	2.372	1.811
	24	1.733	1.211
	25	2.796	2.812
	26	1.463	1.993
	27	0.871	1.716
	28	1.018	1.81
	29	0.833	3.209
	30	2.194	2.626
	31	1.172	2.647
	32	0.859	2.683
	M1	1.91875	1.939
	M2	1.76562	1.44087
	M3	1.92513	1.76475
	M4	1.40075	2.437
	MEAN	1.75256	1.89541
	SEM	0.122929	0.207945
