# Supplementary material for: Oxaliplatin-induced changes in microbiota, TLR4+ cells and enhanced HMGB1 expression in the murine colon
Source: PLoS One. 2018 Jun 12;13(6):e0198359. doi: 10.1371/journal.pone.0198359 (PMC5997344; doi:10.1371/journal.pone.0198359)
Supplement: S2 Dataset — All genes included in the array are listed, alongside quality control and normalisation expression. Changes in inflammation-associated gene expression are presented in heatmap and numerical formats. This dataset relates to all PCR data in this study, including Fig 4 (receptors) and Fig 7 (cytokines and chemokines). (XLSX) [file pone.0198359.s003.xlsx]

## Sheet: Sheet1
	S2 Dataset
	Mouse Cancer Inflammation and Immunity Crosstalk (Qiagen, PAMM-181Z) Array
																							Results
