# Supplementary material for: Oxaliplatin-induced changes in microbiota, TLR4+ cells and enhanced HMGB1 expression in the murine colon
Source: PLoS One. 2018 Jun 12;13(6):e0198359. doi: 10.1371/journal.pone.0198359 (PMC5997344; doi:10.1371/journal.pone.0198359)
Supplement: S3 Dataset — Dataset includes numbers on microbiota phylum, class, order, family, and genus. (XLS) [file pone.0198359.s004.xls]

## Sheet: map_corrected_Percent_L6
#SampleID	Treatment	k__Bacteria;p__Actinobacteria	k__Bacteria;p__Bacteroidetes	k__Bacteria;p__Deferribacteres	k__Bacteria;p__Firmicutes	k__Bacteria;p__OP9	k__Bacteria;p__Proteobacteria	k__Bacteria;p__Tenericutes	k__Bacteria;p__Thermotogae	k__Bacteria;p__WS3	k__Bacteria;p__WWE1	Unassigned;Other;Other	k__Bacteria;p__Actinobacteria;c__Actinobacteria	k__Bacteria;p__Actinobacteria;c__Coriobacteriia	k__Bacteria;p__Bacteroidetes;c__Bacteroidia	k__Bacteria;p__Deferribacteres;c__Deferribacteres	k__Bacteria;p__Firmicutes;c__Bacilli	k__Bacteria;p__Firmicutes;c__Clostridia	k__Bacteria;p__Firmicutes;c__Erysipelotrichi	k__Bacteria;p__Firmicutes;c__OPB54	k__Bacteria;p__OP9;c__JS1	k__Bacteria;p__Proteobacteria;c__Betaproteobacteria	k__Bacteria;p__Proteobacteria;c__Deltaproteobacteria	k__Bacteria;p__Proteobacteria;c__Gammaproteobacteria	k__Bacteria;p__Tenericutes;c__Mollicutes	k__Bacteria;p__Tenericutes;c__RF3	k__Bacteria;p__Thermotogae;c__Thermotogae	k__Bacteria;p__WS3;c__PRR-12	k__Bacteria;p__WWE1;c__[Cloacamonae]	Unassigned;Other;Other;Other	k__Bacteria;p__Actinobacteria;c__Actinobacteria;o__Bifidobacteriales	k__Bacteria;p__Actinobacteria;c__Coriobacteriia;o__Coriobacteriales	k__Bacteria;p__Bacteroidetes;c__Bacteroidia;o__Bacteroidales	k__Bacteria;p__Deferribacteres;c__Deferribacteres;o__Deferribacterales	k__Bacteria;p__Firmicutes;c__Bacilli;o__Bacillales	k__Bacteria;p__Firmicutes;c__Bacilli;o__Gemellales	k__Bacteria;p__Firmicutes;c__Bacilli;o__Lactobacillales	k__Bacteria;p__Firmicutes;c__Bacilli;o__Turicibacterales	k__Bacteria;p__Firmicutes;c__Clostridia;o__Clostridiales	k__Bacteria;p__Firmicutes;c__Clostridia;o__Halanaerobiales	k__Bacteria;p__Firmicutes;c__Clostridia;o__SHA-98	k__Bacteria;p__Firmicutes;c__Erysipelotrichi;o__Erysipelotrichales	k__Bacteria;p__Firmicutes;c__OPB54;o__	k__Bacteria;p__OP9;c__JS1;o__BA021	k__Bacteria;p__Proteobacteria;c__Betaproteobacteria;o__Burkholderiales	k__Bacteria;p__Proteobacteria;c__Betaproteobacteria;o__Neisseriales	k__Bacteria;p__Proteobacteria;c__Betaproteobacteria;o__Rhodocyclales	k__Bacteria;p__Proteobacteria;c__Deltaproteobacteria;o__Desulfovibrionales	k__Bacteria;p__Proteobacteria;c__Deltaproteobacteria;o__Desulfuromonadales
OXL.1	OXL Treated	2.99536e-05	0.887584	0.000149768	0.0239629	0	0.0100045	0.000209675	0	0	0	0.078059	0	2.99536e-05	0.887584	0.000149768	0.0107833	0.0127003	0.000479257	0	0	0.00323499	0.0063202	0.000449304	0.000209675	0	0	0	0	0.078059	0	2.99536e-05	0.887584	0.000149768	0	0	0.0107833	0	0.0127003	0	0	0.000479257	0	0	0.00323499	0	0	0.0063202	0
OXL.2	OXL Treated	0	0.871948	0.000213687	0.0310914	5.34217e-05	0.00614349	0.000213687	0	0	0	0.090336	0	0	0.871948	0.000213687	0.0160265	0.0147444	0.00032053	0	5.34217e-05	0.00347241	0.00229713	0.000373952	0.000213687	0	0	0	0	0.090336	0	0	0.871948	0.000213687	0.000106843	0	0.0159197	0	0.0147444	0	0	0.00032053	0	5.34217e-05	0.00347241	0	0	0.00229713	0
OXL.3	OXL Treated	0	0.847861	0.000447761	0.0772388	0	0.00880597	7.46269e-05	0	0	0	0.0655721	0	0	0.847861	0.000447761	0.0554726	0.0216915	7.46269e-05	0	0	0.00738806	0.00136816	4.97512e-05	7.46269e-05	0	0	0	0	0.0655721	0	0	0.847861	0.000447761	0	0	0.0554726	0	0.0216915	0	0	7.46269e-05	0	0	0.00738806	0	0	0.00136816	0
OXL.4	OXL Treated	0	0.880134	0.000979096	0.0754883	0	0.0096441	0.000783277	2.44774e-05	0	0	0.0329466	0	0	0.880134	0.000979096	0.0669212	0.00829784	0.000269251	0	0	0.0030352	0.00648651	0.000122387	0.000783277	0	2.44774e-05	0	0	0.0329466	0	0	0.880134	0.000979096	2.44774e-05	0	0.0668968	0	0.00829784	0	0	0.000269251	0	0	0.0030352	0	0	0.00648651	0
OXL.5	OXL Treated	0	0.899646	0	0.0174992	0	0.00415727	0.000386723	3.22269e-05	0	0	0.0782791	0	0	0.899646	0	0.0119239	0.00541412	0.000161134	0	0	0.00312601	0.000805672	0.000225588	0.000386723	0	3.22269e-05	0	0	0.0782791	0	0	0.899646	0	9.66806e-05	0	0.0118273	0	0.00541412	0	0	0.000161134	0	0	0.0029971	0	0.000128908	0.000805672	0
OXL.6	OXL Treated	0	0.638664	0.00807009	0.264713	0	0.0178124	0	0	0	0	0.0707405	0	0	0.638664	0.00807009	0.00279908	0.261369	0.000545276	0	0	0.00294449	0.0145407	0.000327166	0	0	0	0	0	0.0707405	0	0	0.638664	0.00807009	0	0	0.00279908	0	0.261369	0	0	0.000545276	0	0	0.00290814	0	3.63517e-05	0.0145407	0
OXL.7	OXL Treated	2.93531e-05	0.819009	0.0023776	0.0845662	0	0.0329928	0.000117412	0	0	2.93531e-05	0.0608782	2.93531e-05	0	0.819009	0.0023776	0.00874721	0.0755841	0.000205471	2.93531e-05	0	0.00777856	0.0250969	0.000117412	0.000117412	0	0	0	2.93531e-05	0.0608782	2.93531e-05	0	0.819009	0.0023776	0	0	0.00874721	0	0.0755841	0	0	0.000205471	2.93531e-05	0	0.00777856	0	0	0.0250969	0
OXL.8	OXL Treated	0	0.87947	0.0171754	0.0422341	6.70916e-05	0.0115733	0.00100637	3.35458e-05	0	0	0.0484401	0	0	0.87947	0.0171754	0.023113	0.0187856	0.000335458	0	6.70916e-05	0.00516605	0.0063737	3.35458e-05	0.00100637	0	3.35458e-05	0	0	0.0484401	0	0	0.87947	0.0171754	0	0	0.023113	0	0.0187856	0	0	0.000335458	0	6.70916e-05	0.00516605	0	0	0.0063737	0
OXL.9	OXL Treated	3.48165e-05	0.854363	0.00933083	0.0333542	0	0.0294548	0.0010445	0	0	0	0.0724184	3.48165e-05	0	0.854363	0.00933083	0.0175127	0.015563	0.000278532	0	0	0.00167119	0.0277488	3.48165e-05	0.0010445	0	0	0	0	0.0724184	3.48165e-05	0	0.854363	0.00933083	0	0	0.0174431	6.9633e-05	0.015563	0	0	0.000278532	0	0	0.00167119	0	0	0.0277488	0
OXL.10	OXL Treated	0	0.914348	0.000886124	0.0222097	0	0.00458145	0.000659879	1.88537e-05	0	0	0.0572964	0	0	0.914348	0.000886124	0.0149887	0.00684389	0.000377074	0	0	0.00235671	0.00214932	7.54148e-05	0.000659879	0	1.88537e-05	0	0	0.0572964	0	0	0.914348	0.000886124	0	0	0.0149887	0	0.00684389	0	0	0.000377074	0	0	0.00235671	0	0	0.00214932	0
Sham.1	Sham Treated	0	0.890494	0.000281611	0.0517762	0	0.00800579	4.02301e-05	0	0	0	0.0494026	0	0	0.890494	0.000281611	0.0119483	0.0387014	0.00112644	0	0	0.00595406	0.0016092	0.000442531	4.02301e-05	0	0	0	0	0.0494026	0	0	0.890494	0.000281611	4.02301e-05	0	0.0119081	0	0.0387014	0	0	0.00112644	0	0	0.00595406	0	0	0.0016092	0
Sham.2	Sham Treated	0	0.905727	0.00166476	0.00870434	0	0.00623097	0.000190259	4.75647e-05	0	0	0.0774353	0	0	0.905727	0.00166476	0.00166476	0.00680175	0.000237823	0	0	0.00204528	0.00413813	4.75647e-05	0.000190259	0	4.75647e-05	0	0	0.0774353	0	0	0.905727	0.00166476	9.51294e-05	0	0.00156963	0	0.00680175	0	0	0.000237823	0	0	0.00204528	0	0	0.00413813	0
Sham.3	Sham Treated	3.53357e-05	0.877809	0.000459364	0.0585512	0	0.0113074	0.000671378	3.53357e-05	0	0	0.0511307	3.53357e-05	0	0.877809	0.000459364	0.0300353	0.0269258	0.00159011	0	0	0.00968198	0.00155477	7.06714e-05	0.000671378	0	3.53357e-05	0	0	0.0511307	3.53357e-05	0	0.877809	0.000459364	0.000141343	0	0.029894	0	0.0269258	0	0	0.00159011	0	0	0.00961131	0	7.06714e-05	0.00151943	3.53357e-05
Sham.4	Sham Treated	0	0.904545	0.00211501	0.030089	0	0.00734267	0.000359152	3.99058e-05	0	0	0.055509	0	0	0.904545	0.00211501	0.00542719	0.0243825	0.000279341	0	0	0.000638493	0.00634503	0.000359152	0.000319247	3.99058e-05	3.99058e-05	0	0	0.055509	0	0	0.904545	0.00211501	3.99058e-05	0	0.00538729	0	0.0243825	0	0	0.000279341	0	0	0.000638493	0	0	0.00634503	0
Sham.5	Sham Treated	4.89165e-05	0.828254	0.00229908	0.101648	0	0.0182948	0.00097833	0	4.89165e-05	0	0.0484273	4.89165e-05	0	0.828254	0.00229908	0.00332632	0.0916206	0.00670156	0	0	0.0038644	0.0143815	4.89165e-05	0.00097833	0	0	4.89165e-05	0	0.0484273	4.89165e-05	0	0.828254	0.00229908	0	0	0.00332632	0	0.0916206	0	0	0.00670156	0	0	0.00381549	0	4.89165e-05	0.0143815	0
Sham.6	Sham Treated	0	0.898337	0.00617661	0.0114914	3.59105e-05	0.0126046	0	0	0	0	0.0713542	0	0	0.898337	0.00617661	0.00563795	0.00553022	0.000323195	0	3.59105e-05	0.000215463	0.0123532	3.59105e-05	0	0	0	0	0	0.0713542	0	0	0.898337	0.00617661	3.59105e-05	0	0.00560204	0	0.00553022	0	0	0.000323195	0	3.59105e-05	0.000215463	0	0	0.0123532	0
Sham.7	Sham Treated	2.48385e-05	0.907874	0.0296076	0.0122951	4.96771e-05	0.0169151	0	7.45156e-05	0	0	0.0331595	2.48385e-05	0	0.907874	0.0296076	0.00166418	0.0104074	0.000223547	0	4.96771e-05	0.00377546	0.0131148	2.48385e-05	0	0	7.45156e-05	0	0	0.0331595	2.48385e-05	0	0.907874	0.0296076	0	0	0.00163934	2.48385e-05	0.0103577	2.48385e-05	2.48385e-05	0.000223547	0	4.96771e-05	0.00377546	0	0	0.0131148	0
Sham.8	Sham Treated	0	0.880546	0.000495005	0.0449779	0	0.0163127	0.000360004	0	0	0	0.0573081	0	0	0.880546	0.000495005	0.0201602	0.0225452	0.00227252	0	0	0.00877509	0.00751508	2.25002e-05	0.000360004	0	0	0	0	0.0573081	0	0	0.880546	0.000495005	2.25002e-05	0	0.0201377	0	0.0225452	0	0	0.00227252	0	0	0.00877509	0	0	0.00751508	0
Sham.9	Sham Treated	0	0.791447	0.00199382	0.101784	0	0.0146546	4.98455e-05	0	0	0	0.0900708	0	0	0.791447	0.00199382	0.00857342	0.093211	0	0	0	0.000647991	0.0137075	0.000299073	4.98455e-05	0	0	0	0	0.0900708	0	0	0.791447	0.00199382	0	0	0.00857342	0	0.093211	0	0	0	0	0	0.000647991	0	0	0.0137075	0
Sham.10	Sham Treated	0	0.945492	0.000382287	0.0175056	0	0.00232558	4.77859e-05	0	0	0	0.0342466	0	0	0.945492	0.000382287	0.0128703	0.00371137	0.000923861	0	0	0.000446002	0.00159286	0.000286716	4.77859e-05	0	0	0	0	0.0342466	0	0	0.945492	0.000382287	0	9.55718e-05	0.0127748	0	0.00371137	0	0	0.000923861	0	0	0.000302644	0.000143358	0	0.00159286	0
[truncated: 165 more columns]

## Sheet: Phylum
	OXL.1	OXL.2	OXL.3	OXL.4	OXL.5	OXL.6	OXL.7	OXL.8	OXL.9	OXL.10	Sham.1	Sham.2	Sham.3	Sham.4	Sham.5	Sham.6	Sham.7	Sham.8	Sham.9	Sham.10
p__Actinobacteria	2.99536e-05	0	0	0	0	0	2.93531e-05	0	3.48165e-05	0	0	0	3.53357e-05	0	4.89165e-05	0	2.48385e-05	0	0	0
p__Bacteroidetes	0.887584	0.871948	0.847861	0.880134	0.899646	0.638664	0.819009	0.87947	0.854363	0.914348	0.890494	0.905727	0.877809	0.904545	0.828254	0.898337	0.907874	0.880546	0.791447	0.945492
p__Deferribacteres	0.000149768	0.000213687	0.000447761	0.000979096	0	0.00807009	0.0023776	0.0171754	0.00933083	0.000886124	0.000281611	0.00166476	0.000459364	0.00211501	0.00229908	0.00617661	0.0296076	0.000495005	0.00199382	0.000382287
p__Firmicutes	0.0239629	0.0310914	0.0772388	0.0754883	0.0174992	0.264713	0.0845662	0.0422341	0.0333542	0.0222097	0.0517762	0.00870434	0.0585512	0.030089	0.101648	0.0114914	0.0122951	0.0449779	0.101784	0.0175056
p__OP9	0	5.34217e-05	0	0	0	0	0	6.70916e-05	0	0	0	0	0	0	0	3.59105e-05	4.96771e-05	0	0	0
p__Proteobacteria	0.0100045	0.00614349	0.00880597	0.0096441	0.00415727	0.0178124	0.0329928	0.0115733	0.0294548	0.00458145	0.00800579	0.00623097	0.0113074	0.00734267	0.0182948	0.0126046	0.0169151	0.0163127	0.0146546	0.00232558
p__Tenericutes	0.000209675	0.000213687	7.46269e-05	0.000783277	0.000386723	0	0.000117412	0.00100637	0.0010445	0.000659879	4.02301e-05	0.000190259	0.000671378	0.000359152	0.00097833	0	0	0.000360004	4.98455e-05	4.77859e-05
p__Thermotogae	0	0	0	2.44774e-05	3.22269e-05	0	0	3.35458e-05	0	1.88537e-05	0	4.75647e-05	3.53357e-05	3.99058e-05	0	0	7.45156e-05	0	0	0
p__WS3	0	0	0	0	0	0	0	0	0	0	0	0	0	0	4.89165e-05	0	0	0	0	0
p__WWE1	0	0	0	0	0	0	2.93531e-05	0	0	0	0	0	0	0	0	0	0	0	0	0
Unassigned;Other;Other	0.078059	0.090336	0.0655721	0.0329466	0.0782791	0.0707405	0.0608782	0.0484401	0.0724184	0.0572964	0.0494026	0.0774353	0.0511307	0.055509	0.0484273	0.0713542	0.0331595	0.0573081	0.0900708	0.0342466
Total	1	1	1	1	1	1	1	1	1	1	1	1	1	1	1	1	1	1	1	1

## Sheet: Class
	OXL.1	OXL.2	OXL.3	OXL.4	OXL.5	OXL.6	OXL.7	OXL.8	OXL.9	OXL.10	Sham.1	Sham.2	Sham.3	Sham.4	Sham.5	Sham.6	Sham.7	Sham.8	Sham.9	Sham.10
Other	0.078059	0.090336	0.0655721	0.0329466	0.0782791	0.0707405	0.0608782	0.0484401	0.0724184	0.0572964	0.0494026	0.0774353	0.0511307	0.055509	0.0484273	0.0713542	0.0331595	0.0573081	0.0900708	0.0342466
c__Actinobacteria	0	0	0	0	0	0	2.93531e-05	0	3.48165e-05	0	0	0	3.53357e-05	0	4.89165e-05	0	2.48385e-05	0	0	0
c__Coriobacteriia	2.99536e-05	0	0	0	0	0	0	0	0	0	0	0	0	0	0	0	0	0	0	0
c__Bacteroidia	0.887584	0.871948	0.847861	0.880134	0.899646	0.638664	0.819009	0.87947	0.854363	0.914348	0.890494	0.905727	0.877809	0.904545	0.828254	0.898337	0.907874	0.880546	0.791447	0.945492
c__Deferribacteres	0.000149768	0.000213687	0.000447761	0.000979096	0	0.00807009	0.0023776	0.0171754	0.00933083	0.000886124	0.000281611	0.00166476	0.000459364	0.00211501	0.00229908	0.00617661	0.0296076	0.000495005	0.00199382	0.000382287
c__Bacilli	0.0107833	0.0160265	0.0554726	0.0669212	0.0119239	0.00279908	0.00874721	0.023113	0.0175127	0.0149887	0.0119483	0.00166476	0.0300353	0.00542719	0.00332632	0.00563795	0.00166418	0.0201602	0.00857342	0.0128703
c__Clostridia	0.0127003	0.0147444	0.0216915	0.00829784	0.00541412	0.261369	0.0755841	0.0187856	0.015563	0.00684389	0.0387014	0.00680175	0.0269258	0.0243825	0.0916206	0.00553022	0.0104074	0.0225452	0.093211	0.00371137
c__Erysipelotrichi	0.000479257	0.00032053	7.46269e-05	0.000269251	0.000161134	0.000545276	0.000205471	0.000335458	0.000278532	0.000377074	0.00112644	0.000237823	0.00159011	0.000279341	0.00670156	0.000323195	0.000223547	0.00227252	0	0.000923861
c__OPB54	0	0	0	0	0	0	2.93531e-05	0	0	0	0	0	0	0	0	0	0	0	0	0
c__JS1	0	5.34217e-05	0	0	0	0	0	6.70916e-05	0	0	0	0	0	0	0	3.59105e-05	4.96771e-05	0	0	0
c__Betaproteobacteria	0.00323499	0.00347241	0.00738806	0.0030352	0.00312601	0.00294449	0.00777856	0.00516605	0.00167119	0.00235671	0.00595406	0.00204528	0.00968198	0.000638493	0.0038644	0.000215463	0.00377546	0.00877509	0.000647991	0.000446002
c__Deltaproteobacteria	0.0063202	0.00229713	0.00136816	0.00648651	0.000805672	0.0145407	0.0250969	0.0063737	0.0277488	0.00214932	0.0016092	0.00413813	0.00155477	0.00634503	0.0143815	0.0123532	0.0131148	0.00751508	0.0137075	0.00159286
c__Gammaproteobacteria	0.000449304	0.000373952	4.97512e-05	0.000122387	0.000225588	0.000327166	0.000117412	3.35458e-05	3.48165e-05	7.54148e-05	0.000442531	4.75647e-05	7.06714e-05	0.000359152	4.89165e-05	3.59105e-05	2.48385e-05	2.25002e-05	0.000299073	0.000286716
c__Mollicutes	0.000209675	0.000213687	7.46269e-05	0.000783277	0.000386723	0	0.000117412	0.00100637	0.0010445	0.000659879	4.02301e-05	0.000190259	0.000671378	0.000319247	0.00097833	0	0	0.000360004	4.98455e-05	4.77859e-05
c__RF3	0	0	0	0	0	0	0	0	0	0	0	0	0	3.99058e-05	0	0	0	0	0	0
c__Thermotogae	0	0	0	2.44774e-05	3.22269e-05	0	0	3.35458e-05	0	1.88537e-05	0	4.75647e-05	3.53357e-05	3.99058e-05	0	0	7.45156e-05	0	0	0
c__PRR-12	0	0	0	0	0	0	0	0	0	0	0	0	0	0	4.89165e-05	0	0	0	0	0
c__Cloacamonae	0	0	0	0	0	0	2.93531e-05	0	0	0	0	0	0	0	0	0	0	0	0	0
	1

## Sheet: order
	OXL.1	OXL.2	OXL.3	OXL.4	OXL.5	OXL.6	OXL.7	OXL.8	OXL.9	OXL.10	Sham.1	Sham.2	Sham.3	Sham.4	Sham.5	Sham.6	Sham.7	Sham.8	Sham.9	Sham.10
Other	0.078059	0.090336	0.0655721	0.0329466	0.0782791	0.0707405	0.0608782	0.0484401	0.0724184	0.0572964	0.0494026	0.0774353	0.0511307	0.055509	0.0484273	0.0713542	0.0331595	0.0573081	0.0900708	0.0342466
o__Bifidobacteriales	0	0	0	0	0	0	2.93531e-05	0	3.48165e-05	0	0	0	3.53357e-05	0	4.89165e-05	0	2.48385e-05	0	0	0
o__Coriobacteriales	2.99536e-05	0	0	0	0	0	0	0	0	0	0	0	0	0	0	0	0	0	0	0
o__Bacteroidales	0.887584	0.871948	0.847861	0.880134	0.899646	0.638664	0.819009	0.87947	0.854363	0.914348	0.890494	0.905727	0.877809	0.904545	0.828254	0.898337	0.907874	0.880546	0.791447	0.945492
o__Deferribacterales	0.000149768	0.000213687	0.000447761	0.000979096	0	0.00807009	0.0023776	0.0171754	0.00933083	0.000886124	0.000281611	0.00166476	0.000459364	0.00211501	0.00229908	0.00617661	0.0296076	0.000495005	0.00199382	0.000382287
o__Bacillales	0	0.000106843	0	2.44774e-05	9.66806e-05	0	0	0	0	0	4.02301e-05	9.51294e-05	0.000141343	3.99058e-05	0	3.59105e-05	0	2.25002e-05	0	0
o__Gemellales	0	0	0	0	0	0	0	0	0	0	0	0	0	0	0	0	0	0	0	9.55718e-05
o__Lactobacillales	0.0107833	0.0159197	0.0554726	0.0668968	0.0118273	0.00279908	0.00874721	0.023113	0.0174431	0.0149887	0.0119081	0.00156963	0.029894	0.00538729	0.00332632	0.00560204	0.00163934	0.0201377	0.00857342	0.0127748
o__Turicibacterales	0	0	0	0	0	0	0	0	6.9633e-05	0	0	0	0	0	0	0	2.48385e-05	0	0	0
o__Clostridiales	0.0127003	0.0147444	0.0216915	0.00829784	0.00541412	0.261369	0.0755841	0.0187856	0.015563	0.00684389	0.0387014	0.00680175	0.0269258	0.0243825	0.0916206	0.00553022	0.0103577	0.0225452	0.093211	0.00371137
o__Halanaerobiales	0	0	0	0	0	0	0	0	0	0	0	0	0	0	0	0	2.48385e-05	0	0	0
o__SHA-98	0	0	0	0	0	0	0	0	0	0	0	0	0	0	0	0	2.48385e-05	0	0	0
o__Erysipelotrichales	0.000479257	0.00032053	7.46269e-05	0.000269251	0.000161134	0.000545276	0.000205471	0.000335458	0.000278532	0.000377074	0.00112644	0.000237823	0.00159011	0.000279341	0.00670156	0.000323195	0.000223547	0.00227252	0	0.000923861
o__BA021	0	5.34217e-05	0	0	0	0	0	6.70916e-05	0	0	0	0	0	0	0	3.59105e-05	4.96771e-05	0	0	0
o__Burkholderiales	0.00323499	0.00347241	0.00738806	0.0030352	0.0029971	0.00290814	0.00777856	0.00516605	0.00167119	0.00235671	0.00595406	0.00204528	0.00961131	0.000638493	0.00381549	0.000215463	0.00377546	0.00877509	0.000647991	0.000302644
o__Neisseriales	0	0	0	0	0	0	0	0	0	0	0	0	0	0	0	0	0	0	0	0.000143358
o__Rhodocyclales	0	0	0	0	0.000128908	3.63517e-05	0	0	0	0	0	0	7.06714e-05	0	4.89165e-05	0	0	0	0	0
o__Desulfovibrionales	0.0063202	0.00229713	0.00136816	0.00648651	0.000805672	0.0145407	0.0250969	0.0063737	0.0277488	0.00214932	0.0016092	0.00413813	0.00151943	0.00634503	0.0143815	0.0123532	0.0131148	0.00751508	0.0137075	0.00159286
o__Desulfuromonadales	0	0	0	0	0	0	0	0	0	0	0	0	3.53357e-05	0	0	0	0	0	0	0
o__Alteromonadales	2.99536e-05	0.000213687	0	0	0	0	0	0	0	0	0	0	0	0	0	0	0	0	0	0
o__Chromatiales	0	0	0	0	0	3.63517e-05	2.93531e-05	0	0	1.88537e-05	0	0	0	0	0	0	0	0	4.98455e-05	0
o__Enterobacteriales	0.000329489	0.000106843	0	7.34322e-05	9.66806e-05	0.000181759	0	3.35458e-05	0	3.77074e-05	0.000362071	0	7.06714e-05	0.000319247	0	0	2.48385e-05	0	0.000149536	0.0001115
o__Legionellales	0	0	0	0	0	0	5.87061e-05	0	3.48165e-05	0	0	0	0	0	0	0	0	2.25002e-05	0	0
o__Methylococcales	0	0	0	0	3.22269e-05	0	0	0	0	0	0	0	0	0	0	0	0	0	0	0
o__Oceanospirillales	0	0	0	0	0	0	0	0	0	0	4.02301e-05	0	0	0	0	0	0	0	0	0
o__Pasteurellales	0	0	0	0	0	0	0	0	0	0	0	0	0	0	0	0	0	0	0	0.0001115
o__Pseudomonadales	5.99071e-05	5.34217e-05	0	0	3.22269e-05	3.63517e-05	0	0	0	0	0	0	0	0	0	0	0	0	9.9691e-05	6.37146e-05
o__Thiotrichales	0	0	0	0	0	3.63517e-05	0	0	0	0	0	0	0	0	0	0	0	0	0	0
o__Xanthomonadales	2.99536e-05	0	4.97512e-05	4.89548e-05	6.44538e-05	3.63517e-05	2.93531e-05	0	0	1.88537e-05	4.02301e-05	4.75647e-05	0	0	0	3.59105e-05	0	0	0	0
o__Anaeroplasmatales	0	0	0	0	0	0	0	0	0	0	0	0	0	0	0	0	0	0	4.98455e-05	0
o__RF39	0.000209675	0.000213687	7.46269e-05	0.000783277	0.000386723	0	0.000117412	0.00100637	0.0010445	0.000659879	4.02301e-05	0.000190259	0.000671378	0.000319247	0.00097833	0	0	0.000360004	0	4.77859e-05
o__ML615J-28	0	0	0	0	0	0	0	0	0	0	0	0	0	3.99058e-05	0	0	0	0	0	0
o__Thermotogales	0	0	0	2.44774e-05	3.22269e-05	0	0	3.35458e-05	0	1.88537e-05	0	4.75647e-05	3.53357e-05	3.99058e-05	0	0	7.45156e-05	0	0	0
o__PBS-III-9	0	0	0	0	0	0	0	0	0	0	0	0	0	0	4.89165e-05	0	0	0	0	0
o__Cloacamonales	0	0	0	0	0	0	2.93531e-05	0	0	0	0	0	0	0	0	0	0	0	0	0

## Sheet: Family
	OXL.1	OXL.2	OXL.3	OXL.4	OXL.5	OXL.6	OXL.7	OXL.8	OXL.9	OXL.10	Sham.1	Sham.2	Sham.3	Sham.4	Sham.5	Sham.6	Sham.7	Sham.8	Sham.9	Sham.10
Other	0.078059	0.090336	0.0655721	0.0329466	0.0782791	0.0707405	0.0608782	0.0484401	0.0724184	0.0572964	0.0494026	0.0774353	0.0511307	0.055509	0.0484273	0.0713542	0.0331595	0.0573081	0.0900708	0.0342466
f__Bifidobacteriaceae	0	0	0	0	0	0	2.93531e-05	0	3.48165e-05	0	0	0	3.53357e-05	0	4.89165e-05	0	2.48385e-05	0	0	0
f__Coriobacteriaceae	2.99536e-05	0	0	0	0	0	0	0	0	0	0	0	0	0	0	0	0	0	0	0
f__Bacteroidaceae	0.0623633	0.0178428	0.0388806	0.0375483	0.0267161	0.0572903	0.0124457	0.0455552	0.0752037	0.182334	0.0705636	0.0436168	0.0197527	0.0849994	0.02167	0.0755198	0.0178589	0.0164477	0.0913668	0.138181
f__Porphyromonadaceae	0.00272578	0.00373952	0.00079602	0.000734322	0.00296487	0.00265368	0.000146765	0.00154311	0.00188009	0.00390271	0.00128736	0.0182648	0.000742049	0.000518776	0.000782664	0.0107013	0.0290859	0.000225002	0.00119629	0.00812361
f__Prevotellaceae	0.0160551	0.0158662	0.0132587	0.00332893	0.0136964	0.0104693	0.00457908	0.00536733	0.00428243	0.00588235	0.0223277	0.0241629	0.0151237	0.0013568	0.00670156	0.0234855	0.00561351	0.0117901	0.0117635	0.00356802
f__Rikenellaceae	0.0385502	0.0265506	0.0568408	0.0459441	0.0307122	0.0270093	0.0534519	0.0846696	0.0591881	0.0480769	0.0543107	0.108495	0.0317314	0.155792	0.0292032	0.120875	0.0576006	0.0771758	0.0882265	0.103998
f__S24-7	0.566033	0.604573	0.610746	0.682381	0.627941	0.481297	0.677909	0.678799	0.570295	0.521983	0.678883	0.548135	0.754558	0.599505	0.744509	0.523073	0.779608	0.724102	0.476523	0.617139
f__Barnesiellaceae	5.99071e-05	5.34217e-05	2.48756e-05	4.89548e-05	9.66806e-05	3.63517e-05	2.93531e-05	0.000100637	0.000139266	0.000320513	0.000201151	0	3.53357e-05	0	0	0.000107732	0	0.000135001	0.000149536	0
f__Odoribacteraceae	0.00724876	0.00534217	0.00358209	0.00594801	0.0051563	0.0041441	0.00722085	0.00989601	0.0107235	0.00241327	0.00168966	0.00518455	0.00222615	0.00885909	0.00376657	0.00351923	2.48385e-05	0.00623256	0.00423687	0.00320166
f__Paraprevotellaceae	0.132395	0.0952508	0.103756	0.0689039	0.153335	0.0314806	0.0358401	0.0233143	0.096024	0.117986	0.0474313	0.104737	0.0393993	0.0285327	0.0166805	0.113872	0.000223547	0.0245027	0.101635	0.00997133
f__Deferribacteraceae	0.000149768	0.000213687	0.000447761	0.000979096	0	0.00807009	0.0023776	0.0171754	0.00933083	0.000886124	0.000281611	0.00166476	0.000459364	0.00211501	0.00229908	0.00617661	0.0296076	0.000495005	0.00199382	0.000382287
f__Alicyclobacillaceae	0	0	0	0	0	0	0	0	0	0	0	0	0	0	0	0	0	2.25002e-05	0	0
f__Paenibacillaceae	0	0	0	0	0	0	0	0	0	0	0	0	0	3.99058e-05	0	0	0	0	0	0
f__Sporolactobacillaceae	0	5.34217e-05	0	2.44774e-05	9.66806e-05	0	0	0	0	0	0	9.51294e-05	0.000141343	0	0	3.59105e-05	0	0	0	0
f__Staphylococcaceae	0	5.34217e-05	0	0	0	0	0	0	0	0	0	0	0	0	0	0	0	0	0	0
f__Gemellaceae	0	0	0	0	0	0	0	0	0	0	0	0	0	0	0	0	0	0	0	9.55718e-05
f__Carnobacteriaceae	0	0	0	0	0	0	0	0	0	0	0	0	0	0	0	0	0	0	0	1.59286e-05
f__Lactobacillaceae	0.0107833	0.0159197	0.0554726	0.0668968	0.0118273	0.00279908	0.00874721	0.023113	0.0174431	0.0149887	0.0119081	0.00156963	0.029894	0.00538729	0.00332632	0.00560204	0.00163934	0.0201152	0.00857342	0.0124881
f__Streptococcaceae	0	0	0	0	0	0	0	0	0	0	0	0	0	0	0	0	0	2.25002e-05	0	0.000270787
f__Turicibacteraceae	0	0	0	0	0	0	0	0	6.9633e-05	0	0	0	0	0	0	0	2.48385e-05	0	0	0
f__Dehalobacteriaceae	0.000988468	0.00160265	0.000547264	0.00190924	0.000547857	0.00145407	0.00405072	0.00258303	0.00292459	0.000659879	0.00108621	0.00114155	0.000777385	0.00187557	0.00083158	0.00319604	0.0031545	0.00508505	0.00174459	0.000143358
f__Lachnospiraceae	0.000239629	0.000908168	0.000323383	9.79096e-05	0.000354496	0.00727035	0.00355172	0.000939282	0.000591881	1.88537e-05	0.000603452	0.000380518	0.000600707	0.000758211	0.00469598	0	0.000198708	0.00096751	0.00573223	0.000127429
f__Peptococcaceae	0.000179721	0.000106843	2.48756e-05	0.000293729	0.000128908	0.000363517	0.000117412	0.000335458	0.000139266	5.65611e-05	0	0	3.53357e-05	0.000279341	4.89165e-05	7.1821e-05	0.00017387	0.000135001	0.000149536	0
f__Ruminococcaceae	0.000629025	0.00032053	0.000273632	9.79096e-05	0.000193361	0.00276273	0.00132089	0.000369004	0.000313349	0.000207391	0.000362071	9.51294e-05	0.000530035	0.00107746	0.000880497	7.1821e-05	0.000149031	0.000360004	0.00169475	6.37146e-05
f__Veillonellaceae	0	5.34217e-05	0	0	0	0	0	0	0	0	0	0	3.53357e-05	0	0	3.59105e-05	0	0	0	0
f__Halanaerobiaceae	0	0	0	0	0	0	0	0	0	0	0	0	0	0	0	0	2.48385e-05	0	0	0
f__Erysipelotrichaceae	0.000479257	0.00032053	7.46269e-05	0.000269251	0.000161134	0.000545276	0.000205471	0.000335458	0.000278532	0.000377074	0.00112644	0.000237823	0.00159011	0.000279341	0.00670156	0.000323195	0.000223547	0.00227252	0	0.000923861
f__Alcaligenaceae	0.00323499	0.00347241	0.00738806	0.0030352	0.0029971	0.00290814	0.00777856	0.00516605	0.00167119	0.00235671	0.00595406	0.00204528	0.00961131	0.000638493	0.00381549	0.000215463	0.00377546	0.00877509	0.000647991	0.000302644
f__Neisseriaceae	0	0	0	0	0	0	0	0	0	0	0	0	0	0	0	0	0	0	0	0.000143358
f__Rhodocyclaceae	0	0	0	0	0.000128908	3.63517e-05	0	0	0	0	0	0	7.06714e-05	0	4.89165e-05	0	0	0	0	0
f__Desulfovibrionaceae	0.0063202	0.00229713	0.00136816	0.00648651	0.000805672	0.0145407	0.0250969	0.0063737	0.0277488	0.00214932	0.0016092	0.00413813	0.00151943	0.00634503	0.0143815	0.0123532	0.0131148	0.00751508	0.0137075	0.00159286
f__Pelobacteraceae	0	0	0	0	0	0	0	0	0	0	0	0	3.53357e-05	0	0	0	0	0	0	0
f__Alteromonadaceae	2.99536e-05	0.000213687	0	0	0	0	0	0	0	0	0	0	0	0	0	0	0	0	0	0
f__Enterobacteriaceae	0.000329489	0.000106843	0	7.34322e-05	9.66806e-05	0.000181759	0	3.35458e-05	0	3.77074e-05	0.000362071	0	7.06714e-05	0.000319247	0	0	2.48385e-05	0	0.000149536	0.0001115
f__Coxiellaceae	0	0	0	0	0	0	5.87061e-05	0	3.48165e-05	0	0	0	0	0	0	0	0	2.25002e-05	0	0
f__Methylococcaceae	0	0	0	0	3.22269e-05	0	0	0	0	0	0	0	0	0	0	0	0	0	0	0
f__Halomonadaceae	0	0	0	0	0	0	0	0	0	0	4.02301e-05	0	0	0	0	0	0	0	0	0
f__Pasteurellaceae	0	0	0	0	0	0	0	0	0	0	0	0	0	0	0	0	0	0	0	0.0001115
f__Moraxellaceae	0	0	0	0	0	0	0	0	0	0	0	0	0	0	0	0	0	0	0	1.59286e-05
f__Pseudomonadaceae	5.99071e-05	5.34217e-05	0	0	3.22269e-05	3.63517e-05	0	0	0	0	0	0	0	0	0	0	0	0	9.9691e-05	4.77859e-05
f__Piscirickettsiaceae	0	0	0	0	0	3.63517e-05	0	0	0	0	0	0	0	0	0	0	0	0	0	0
f__Xanthomonadaceae	2.99536e-05	0	4.97512e-05	4.89548e-05	6.44538e-05	3.63517e-05	2.93531e-05	0	0	1.88537e-05	4.02301e-05	4.75647e-05	0	0	0	3.59105e-05	0	0	0	0
f__Anaeroplasmataceae	0	0	0	0	0	0	0	0	0	0	0	0	0	0	0	0	0	0	4.98455e-05	0
f__Thermotogaceae	0	0	0	2.44774e-05	3.22269e-05	0	0	3.35458e-05	0	1.88537e-05	0	4.75647e-05	3.53357e-05	3.99058e-05	0	0	7.45156e-05	0	0	0
f__Cloacamonaceae	0	0	0	0	0	0	2.93531e-05	0	0	0	0	0	0	0	0	0	0	0	0	0
	0.926973

## Sheet: Genus
	OXL.1	OXL.2	OXL.3	OXL.4	OXL.5	OXL.6	OXL.7	OXL.8	OXL.9	OXL.10	Sham.1	Sham.2	Sham.3	Sham.4	Sham.5	Sham.6	Sham.7	Sham.8	Sham.9	Sham.10
g_Other	0.7613	0.842086	0.778582	0.805894	0.788012	0.865099	0.893155	0.861087	0.755588	0.669947	0.838315	0.797803	0.882509	0.86025	0.925843	0.748878	0.900671	0.900392	0.765427	0.821966
g__Bifidobacterium	0	0	0	0	0	0	2.93531e-05	0	3.48165e-05	0	0	0	3.53357e-05	0	4.89165e-05	0	2.48385e-05	0	0	0
g__Adlercreutzia	2.99536e-05	0	0	0	0	0	0	0	0	0	0	0	0	0	0	0	0	0	0	0
g__Bacteroides	0.0623633	0.0178428	0.0388806	0.0375483	0.0267161	0.0572903	0.0124457	0.0455552	0.0752037	0.182334	0.0705636	0.0436168	0.0197527	0.0849994	0.02167	0.0755198	0.0178589	0.0164477	0.0913668	0.138181
g__Parabacteroides	0.00272578	0.00373952	0.00079602	0.000709845	0.00296487	0.00265368	0.000146765	0.00154311	0.00188009	0.00390271	0.00128736	0.0182648	0.000742049	0.000518776	0.000782664	0.0107013	0.0290859	0.000225002	0.00119629	0.00807582
g__Porphyromonas	0	0	0	0	0	0	0	0	0	0	0	0	0	0	0	0	0	0	0	3.18573e-05
g__Prevotella	0.0123409	0.0120199	0.0090796	0.00183581	0.00750886	0.00908793	0.00299401	0.00472996	0.00188009	0.00262066	0.0197128	0.0197393	0.0128622	7.98116e-05	0.00582106	0.0199303	0.005539	0.0104851	0.00872296	0.00302644
g__Alistipes	0	0	0	0	0	7.27035e-05	2.93531e-05	0	0	0	4.02301e-05	0	0	0	0	3.59105e-05	0	0	0	0
g__Odoribacter	0.00724876	0.00534217	0.00358209	0.00594801	0.0051563	0.0041441	0.00722085	0.00989601	0.0107235	0.00241327	0.00168966	0.00518455	0.00222615	0.00885909	0.00376657	0.00351923	2.48385e-05	0.00623256	0.00423687	0.00320166
g__[Prevotella]	0.132395	0.0952508	0.103756	0.0689039	0.153335	0.0314806	0.0358401	0.0233143	0.096024	0.117986	0.0474313	0.104737	0.0393993	0.0285327	0.0166805	0.113872	0.000223547	0.0245027	0.101635	0.00997133
g__Mucispirillum	0.000149768	0.000213687	0.000447761	0.000979096	0	0.00807009	0.0023776	0.0171754	0.00933083	0.000886124	0.000281611	0.00166476	0.000459364	0.00211501	0.00229908	0.00617661	0.0296076	0.000495005	0.00199382	0.000382287
g__Alicyclobacillus	0	0	0	0	0	0	0	0	0	0	0	0	0	0	0	0	0	2.25002e-05	0	0
g__Staphylococcus	0	5.34217e-05	0	0	0	0	0	0	0	0	0	0	0	0	0	0	0	0	0	0
g__Granulicatella	0	0	0	0	0	0	0	0	0	0	0	0	0	0	0	0	0	0	0	1.59286e-05
g__Lactobacillus	0.0107833	0.0159197	0.0554726	0.0668968	0.0118273	0.00279908	0.00874721	0.023113	0.0174431	0.0149887	0.0119081	0.00156963	0.029894	0.00538729	0.00332632	0.00560204	0.00163934	0.0201152	0.00857342	0.0124881
g__Streptococcus	0	0	0	0	0	0	0	0	0	0	0	0	0	0	0	0	0	2.25002e-05	0	0.000270787
g__Turicibacter	0	0	0	0	0	0	0	0	6.9633e-05	0	0	0	0	0	0	0	2.48385e-05	0	0	0
g__Dehalobacterium	0.000988468	0.00160265	0.000547264	0.00190924	0.000547857	0.00145407	0.00405072	0.00258303	0.00292459	0.000659879	0.00108621	0.00114155	0.000777385	0.00187557	0.00083158	0.00319604	0.0031545	0.00508505	0.00174459	0.000143358
g__Blautia	0	0	0	0	0	0	0	0	0	0	0	0	3.53357e-05	0	0.000195666	0	0	0	0	0
g__Coprococcus	2.99536e-05	0	0	0	0	7.27035e-05	5.87061e-05	0	0	0	0	0	0	0	0.000195666	0	0	2.25002e-05	0.000249227	1.59286e-05
g__Dorea	0	0	0	0	0	3.63517e-05	0	0	0	0	4.02301e-05	0	0	3.99058e-05	4.89165e-05	0	4.96771e-05	0	4.98455e-05	0
g__Roseburia	0	0	0	2.44774e-05	0	0	0	0.000234821	3.48165e-05	0	0	0	0	0	0	0	0	0	0	0
g__[Ruminococcus]	2.99536e-05	0.000160265	4.97512e-05	2.44774e-05	3.22269e-05	0.000254462	0.000352237	0.000100637	6.9633e-05	0	4.02301e-05	0	7.06714e-05	0.000199529	0.000293499	0	7.45156e-05	4.50005e-05	0.000498455	6.37146e-05
g__Oscillospira	5.99071e-05	0.000106843	0	2.44774e-05	0	7.27035e-05	0	0	0	7.54148e-05	0	4.75647e-05	3.53357e-05	7.98116e-05	0	3.59105e-05	2.48385e-05	2.25002e-05	4.98455e-05	6.37146e-05
g__Ruminococcus	0	0	0	0	0	0	0	0	3.48165e-05	0	0	0	3.53357e-05	0	0	0	0	0	0	0
g__Selenomonas	0	5.34217e-05	0	0	0	0	0	0	0	0	0	0	0	0	0	0	0	0	0	0
g__Succiniclasticum	0	0	0	0	0	0	0	0	0	0	0	0	3.53357e-05	0	0	0	0	0	0	0
g__Allobaculum	0	0	0	0	0	3.63517e-05	0	0	0	0	0	0	0	0	4.89165e-05	0	0	0	0	0
g__Coprobacillus	0.000179721	0	2.48756e-05	0	3.22269e-05	0	0	0.000134183	0	0.000131976	8.04602e-05	0	7.06714e-05	3.99058e-05	9.7833e-05	0	0	0	0	3.18573e-05
g__Oligella	0	0	0	0	0	0	0	0	0	0	0	0	0	0	0	3.59105e-05	0	0	0	0
g__Sutterella	0.00323499	0.00347241	0.00738806	0.00301072	0.0029971	0.00290814	0.00777856	0.00503187	0.00167119	0.00235671	0.00595406	0.00204528	0.00961131	0.000638493	0.00381549	0.000143642	0.00377546	0.00875259	0.000647991	0.000302644
g__Kingella	0	0	0	0	0	0	0	0	0	0	0	0	0	0	0	0	0	0	0	1.59286e-05
g__Neisseria	0	0	0	0	0	0	0	0	0	0	0	0	0	0	0	0	0	0	0	9.55718e-05
g__Bilophila	0.00368429	0.00133554	0.000298507	0.000538503	0.000225588	0.00305355	0.00604673	0.00265012	0.000626697	0.00050905	0.00012069	0.00156963	0.000530035	0.000718305	0.00107616	0.00642798	0.00243418	0.00119251	0.00433656	0.000812361
g__Desulfovibrio	0.00233638	0.000480795	0.00106965	0.00567876	0.000547857	0.0113781	0.0186392	0.00281785	0.0264257	0.00116893	0.00144828	0.00256849	0.000883392	0.00562672	0.0131585	0.00592523	0.00571287	0.00594006	0.00912172	0.000669003
g__Marinobacter	2.99536e-05	0.000213687	0	0	0	0	0	0	0	0	0	0	0	0	0	0	0	0	0	0
g__Proteus	0	5.34217e-05	0	0	0	0	0	0	0	0	0	0	0	0	0	0	0	0	0	0
g__Aquicella	0	0	0	0	0	0	5.87061e-05	0	3.48165e-05	0	0	0	0	0	0	0	0	0	0	0
g__Aggregatibacter	0	0	0	0	0	0	0	0	0	0	0	0	0	0	0	0	0	0	0	4.77859e-05
g__Haemophilus	0	0	0	0	0	0	0	0	0	0	0	0	0	0	0	0	0	0	0	6.37146e-05
g__Moraxella	0	0	0	0	0	0	0	0	0	0	0	0	0	0	0	0	0	0	0	1.59286e-05
g__Pseudomonas	5.99071e-05	5.34217e-05	0	0	3.22269e-05	3.63517e-05	0	0	0	0	0	0	0	0	0	0	0	0	9.9691e-05	4.77859e-05
g__Luteibacter	2.99536e-05	0	2.48756e-05	4.89548e-05	3.22269e-05	0	0	0	0	0	0	0	0	0	0	0	0	0	0	0
g__Anaeroplasma	0	0	0	0	0	0	0	0	0	0	0	0	0	0	0	0	0	0	4.98455e-05	0
g__S1	0	0	0	2.44774e-05	3.22269e-05	0	0	3.35458e-05	0	1.88537e-05	0	4.75647e-05	3.53357e-05	3.99058e-05	0	0	7.45156e-05	0	0	0
g__W5	0	0	0	0	0	0	2.93531e-05	0	0	0	0	0	0	0	0	0	0	0	0	0

## Sheet: Genus_boxplots_pie chart
	Other	g__Bifidobacterium	g__Adlercreutzia	g__Bacteroides	g__Parabacteroides	g__Porphyromonas	g__Prevotella	g__Alistipes	g__Odoribacter	g__[Prevotella]	g__Mucispirillum	g__Alicyclobacillus	g__Staphylococcus	g__Granulicatella	g__Lactobacillus	g__Streptococcus	g__Turicibacter	g__Dehalobacterium	g__Blautia	g__Coprococcus	g__Dorea	g__Roseburia	g__[Ruminococcus]	g__Oscillospira	g__Ruminococcus	g__Selenomonas	g__Succiniclasticum	g__Allobaculum	g__Coprobacillus	g__Oligella	g__Sutterella	g__Kingella	g__Neisseria	g__Bilophila	g__Desulfovibrio	g__Marinobacter	g__Proteus	g__Aquicella	g__Aggregatibacter	g__Haemophilus	g__Moraxella	g__Pseudomonas	g__Luteibacter	g__Anaeroplasma	g__S1	g__W5
OXL.1	0.7613	0	2.99536e-05	0.0623633	0.00272578	0	0.0123409	0	0.00724876	0.132395	0.000149768	0	0	0	0.0107833	0	0	0.000988468	0	2.99536e-05	0	0	2.99536e-05	5.99071e-05	0	0	0	0	0.000179721	0	0.00323499	0	0	0.00368429	0.00233638	2.99536e-05	0	0	0	0	0	5.99071e-05	2.99536e-05	0	0	0
OXL.2	0.842086	0	0	0.0178428	0.00373952	0	0.0120199	0	0.00534217	0.0952508	0.000213687	0	5.34217e-05	0	0.0159197	0	0	0.00160265	0	0	0	0	0.000160265	0.000106843	0	5.34217e-05	0	0	0	0	0.00347241	0	0	0.00133554	0.000480795	0.000213687	5.34217e-05	0	0	0	0	5.34217e-05	0	0	0	0
OXL.3	0.778582	0	0	0.0388806	0.00079602	0	0.0090796	0	0.00358209	0.103756	0.000447761	0	0	0	0.0554726	0	0	0.000547264	0	0	0	0	4.97512e-05	0	0	0	0	0	2.48756e-05	0	0.00738806	0	0	0.000298507	0.00106965	0	0	0	0	0	0	0	2.48756e-05	0	0	0
OXL.4	0.805894	0	0	0.0375483	0.000709845	0	0.00183581	0	0.00594801	0.0689039	0.000979096	0	0	0	0.0668968	0	0	0.00190924	0	0	0	2.44774e-05	2.44774e-05	2.44774e-05	0	0	0	0	0	0	0.00301072	0	0	0.000538503	0.00567876	0	0	0	0	0	0	0	4.89548e-05	0	2.44774e-05	0
OXL.5	0.788012	0	0	0.0267161	0.00296487	0	0.00750886	0	0.0051563	0.153335	0	0	0	0	0.0118273	0	0	0.000547857	0	0	0	0	3.22269e-05	0	0	0	0	0	3.22269e-05	0	0.0029971	0	0	0.000225588	0.000547857	0	0	0	0	0	0	3.22269e-05	3.22269e-05	0	3.22269e-05	0
OXL.6	0.865099	0	0	0.0572903	0.00265368	0	0.00908793	7.27035e-05	0.0041441	0.0314806	0.00807009	0	0	0	0.00279908	0	0	0.00145407	0	7.27035e-05	3.63517e-05	0	0.000254462	7.27035e-05	0	0	0	3.63517e-05	0	0	0.00290814	0	0	0.00305355	0.0113781	0	0	0	0	0	0	3.63517e-05	0	0	0	0
OXL.7	0.893155	2.93531e-05	0	0.0124457	0.000146765	0	0.00299401	2.93531e-05	0.00722085	0.0358401	0.0023776	0	0	0	0.00874721	0	0	0.00405072	0	5.87061e-05	0	0	0.000352237	0	0	0	0	0	0	0	0.00777856	0	0	0.00604673	0.0186392	0	0	5.87061e-05	0	0	0	0	0	0	0	2.93531e-05
OXL.8	0.861087	0	0	0.0455552	0.00154311	0	0.00472996	0	0.00989601	0.0233143	0.0171754	0	0	0	0.023113	0	0	0.00258303	0	0	0	0.000234821	0.000100637	0	0	0	0	0	0.000134183	0	0.00503187	0	0	0.00265012	0.00281785	0	0	0	0	0	0	0	0	0	3.35458e-05	0
OXL.9	0.755588	3.48165e-05	0	0.0752037	0.00188009	0	0.00188009	0	0.0107235	0.096024	0.00933083	0	0	0	0.0174431	0	6.9633e-05	0.00292459	0	0	0	3.48165e-05	6.9633e-05	0	3.48165e-05	0	0	0	0	0	0.00167119	0	0	0.000626697	0.0264257	0	0	3.48165e-05	0	0	0	0	0	0	0	0
OXL.10	0.669947	0	0	0.182334	0.00390271	0	0.00262066	0	0.00241327	0.117986	0.000886124	0	0	0	0.0149887	0	0	0.000659879	0	0	0	0	0	7.54148e-05	0	0	0	0	0.000131976	0	0.00235671	0	0	0.00050905	0.00116893	0	0	0	0	0	0	0	0	0	1.88537e-05	0
Mean_OXL	0.802075	6.41696e-06	2.99536e-06	0.055618	0.00210624	0	0.00640977	1.02057e-05	0.0061675	0.0858287	0.00396304	0	5.34217e-06	0	0.0227991	0	6.9633e-06	0.00172678	0	1.61363e-05	3.63517e-06	2.94114e-05	0.000107364	3.39346e-05	3.48165e-06	5.34217e-06	0	3.63517e-06	5.02983e-05	0	0.00398497	0	0	0.00189686	0.00705432	2.4364e-05	5.34217e-06	9.35226e-06	0	0	0	1.81907e-05	1.36011e-05	0	1.09104e-05	2.93531e-06
SEM	0.0209222	4.29731e-06	2.99536e-06	0.0153922	0.000410827	0	0.00130148	7.53204e-06	0.000840384	0.014111	0.00181902	0	5.34217e-06	0	0.00667624	0	6.9633e-06	0.000367517	0	8.83529e-06	3.63517e-06	2.31665e-05	3.63963e-05	1.29362e-05	3.48165e-06	5.34217e-06	0	3.63517e-06	2.21311e-05	0	0.000658137	0	0	0.000608907	0.00284069	2.12454e-05	5.34217e-06	6.48413e-06	0	0	0	7.8129e-06	5.87013e-06	0	4.62858e-06	2.93531e-06
Sham.1	0.838315	0	0	0.0705636	0.00128736	0	0.0197128	4.02301e-05	0.00168966	0.0474313	0.000281611	0	0	0	0.0119081	0	0	0.00108621	0	0	4.02301e-05	0	4.02301e-05	0	0	0	0	0	8.04602e-05	0	0.00595406	0	0	0.00012069	0.00144828	0	0	0	0	0	0	0	0	0	0	0
Sham.2	0.797803	0	0	0.0436168	0.0182648	0	0.0197393	0	0.00518455	0.104737	0.00166476	0	0	0	0.00156963	0	0	0.00114155	0	0	0	0	0	4.75647e-05	0	0	0	0	0	0	0.00204528	0	0	0.00156963	0.00256849	0	0	0	0	0	0	0	0	0	4.75647e-05	0
Sham.3	0.882509	3.53357e-05	0	0.0197527	0.000742049	0	0.0128622	0	0.00222615	0.0393993	0.000459364	0	0	0	0.029894	0	0	0.000777385	3.53357e-05	0	0	0	7.06714e-05	3.53357e-05	3.53357e-05	0	3.53357e-05	0	7.06714e-05	0	0.00961131	0	0	0.000530035	0.000883392	0	0	0	0	0	0	0	0	0	3.53357e-05	0
Sham.4	0.86025	0	0	0.0849994	0.000518776	0	7.98116e-05	0	0.00885909	0.0285327	0.00211501	0	0	0	0.00538729	0	0	0.00187557	0	0	3.99058e-05	0	0.000199529	7.98116e-05	0	0	0	0	3.99058e-05	0	0.000638493	0	0	0.000718305	0.00562672	0	0	0	0	0	0	0	0	0	3.99058e-05	0
Sham.5	0.925843	4.89165e-05	0	0.02167	0.000782664	0	0.00582106	0	0.00376657	0.0166805	0.00229908	0	0	0	0.00332632	0	0	0.00083158	0.000195666	0.000195666	4.89165e-05	0	0.000293499	0	0	0	0	4.89165e-05	9.7833e-05	0	0.00381549	0	0	0.00107616	0.0131585	0	0	0	0	0	0	0	0	0	0	0
Sham.6	0.748878	0	0	0.0755198	0.0107013	0	0.0199303	3.59105e-05	0.00351923	0.113872	0.00617661	0	0	0	0.00560204	0	0	0.00319604	0	0	0	0	0	3.59105e-05	0	0	0	0	0	3.59105e-05	0.000143642	0	0	0.00642798	0.00592523	0	0	0	0	0	0	0	0	0	0	0
Sham.7	0.900671	2.48385e-05	0	0.0178589	0.0290859	0	0.005539	0	2.48385e-05	0.000223547	0.0296076	0	0	0	0.00163934	0	2.48385e-05	0.0031545	0	0	4.96771e-05	0	7.45156e-05	2.48385e-05	0	0	0	0	0	0	0.00377546	0	0	0.00243418	0.00571287	0	0	0	0	0	0	0	0	0	7.45156e-05	0
Sham.8	0.900392	0	0	0.0164477	0.000225002	0	0.0104851	0	0.00623256	0.0245027	0.000495005	2.25002e-05	0	0	0.0201152	2.25002e-05	0	0.00508505	0	2.25002e-05	0	0	4.50005e-05	2.25002e-05	0	0	0	0	0	0	0.00875259	0	0	0.00119251	0.00594006	0	0	0	0	0	0	0	0	0	0	0
Sham.9	0.765427	0	0	0.0913668	0.00119629	0	0.00872296	0	0.00423687	0.101635	0.00199382	0	0	0	0.00857342	0	0	0.00174459	0	0.000249227	4.98455e-05	0	0.000498455	4.98455e-05	0	0	0	0	0	0	0.000647991	0	0	0.00433656	0.00912172	0	0	0	0	0	0	9.9691e-05	0	4.98455e-05	0	0
Sham.10	0.821966	0	0	0.138181	0.00807582	3.18573e-05	0.00302644	0	0.00320166	0.00997133	0.000382287	0	0	1.59286e-05	0.0124881	0.000270787	0	0.000143358	0	1.59286e-05	0	0	6.37146e-05	6.37146e-05	0	0	0	0	3.18573e-05	0	0.000302644	1.59286e-05	9.55718e-05	0.000812361	0.000669003	0	0	0	4.77859e-05	6.37146e-05	1.59286e-05	4.77859e-05	0	0	0	0
Mean_Sham	0.844205	1.09091e-05	0	0.0579977	0.00708801	3.18573e-06	0.0105919	7.61406e-06	0.00389412	0.0486986	0.00454751	2.25002e-06	0	1.59286e-06	0.0100503	2.93287e-05	2.48385e-06	0.00190358	2.31002e-05	4.83322e-05	2.28575e-05	0	0.000128562	3.59521e-05	3.53357e-06	0	3.53357e-06	4.89165e-06	3.20728e-05	3.59105e-06	0.0035687	1.59286e-06	9.55718e-06	0.00192184	0.00510543	0	0	0	4.77859e-06	6.37146e-06	1.59286e-06	1.47477e-05	0	4.98455e-06	1.97322e-05	0
SEM	0.0190643	5.83886e-06	0	0.0129373	0.00309391	3.18573e-06	0.00230642	5.08624e-06	0.000782811	0.0133937	0.00283852	2.25002e-06	0	1.59286e-06	0.00285979	2.69217e-05	2.48385e-06	0.000473142	1.94929e-05	2.94013e-05	7.69668e-06	0	5.02638e-05	8.10504e-06	3.53357e-06	0	3.53357e-06	4.89165e-06	1.21839e-05	3.59105e-06	0.00111063	1.59286e-06	9.55718e-06	0.000629201	0.0012486	0	0	0	4.77859e-06	6.37146e-06	1.59286e-06	1.05656e-05	0	4.98455e-06	8.66825e-06	0
	Other	g__Bifidobacterium	g__Adlercreutzia	g__Bacteroides	g__Parabacteroides	g__Porphyromonas	g__Prevotella	g__Alistipes	g__Odoribacter	g__[Prevotella]	g__Mucispirillum	g__Alicyclobacillus	g__Staphylococcus	g__Granulicatella	g__Lactobacillus	g__Streptococcus	g__Turicibacter	g__Dehalobacterium	g__Blautia	g__Coprococcus	g__Dorea	g__Roseburia	g__[Ruminococcus]	g__Oscillospira	g__Ruminococcus	g__Selenomonas	g__Succiniclasticum	g__Allobaculum	g__Coprobacillus	g__Oligella	g__Sutterella	g__Kingella	g__Neisseria	g__Bilophila	g__Desulfovibrio	g__Marinobacter	g__Proteus	g__Aquicella	g__Aggregatibacter	g__Haemophilus	g__Moraxella	g__Pseudomonas	g__Luteibacter	g__Anaeroplasma	g__S1	g__W5
Mean_Sham	0.844205	1.09091e-05	0	0.0579977	0.00708801	3.18573e-06	0.0105919	7.61406e-06	0.00389412	0.0486986	0.00454751	2.25002e-06	0	1.59286e-06	0.0100503	2.93287e-05	2.48385e-06	0.00190358	2.31002e-05	4.83322e-05	2.28575e-05	0	0.000128562	3.59521e-05	3.53357e-06	0	3.53357e-06	4.89165e-06	3.20728e-05	3.59105e-06	0.0035687	1.59286e-06	9.55718e-06	0.00192184	0.00510543	0	0	0	4.77859e-06	6.37146e-06	1.59286e-06	1.47477e-05	0	4.98455e-06	1.97322e-05	0
SEM sham	0.0190643	5.83886e-06	0	0.0129373	0.00309391	3.18573e-06	0.00230642	5.08624e-06	0.000782811	0.0133937	0.00283852	2.25002e-06	0	1.59286e-06	0.00285979	2.69217e-05	2.48385e-06	0.000473142	1.94929e-05	2.94013e-05	7.69668e-06	0	5.02638e-05	8.10504e-06	3.53357e-06	0	3.53357e-06	4.89165e-06	1.21839e-05	3.59105e-06	0.00111063	1.59286e-06	9.55718e-06	0.000629201	0.0012486	0	0	0	4.77859e-06	6.37146e-06	1.59286e-06	1.05656e-05	0	4.98455e-06	8.66825e-06	0
Mean oxal	0.802075	6.41696e-06	2.99536e-06	0.055618	0.00210624	0	0.00640977	1.02057e-05	0.0061675	0.0858287	0.00396304	0	5.34217e-06	0	0.0227991	0	6.9633e-06	0.00172678	0	1.61363e-05	3.63517e-06	2.94114e-05	0.000107364	3.39346e-05	3.48165e-06	5.34217e-06	0	3.63517e-06	5.02983e-05	0	0.00398497	0	0	0.00189686	0.00705432	2.4364e-05	5.34217e-06	9.35226e-06	0	0	0	1.81907e-05	1.36011e-05	0	1.09104e-05	2.93531e-06
SEM oxal	0.0209222	4.29731e-06	2.99536e-06	0.0153922	0.000410827	0	0.00130148	7.53204e-06	0.000840384	0.014111	0.00181902	0	5.34217e-06	0	0.00667624	0	6.9633e-06	0.000367517	0	8.83529e-06	3.63517e-06	2.31665e-05	3.63963e-05	1.29362e-05	3.48165e-06	5.34217e-06	0	3.63517e-06	2.21311e-05	0	0.000658137	0	0	0.000608907	0.00284069	2.12454e-05	5.34217e-06	6.48413e-06	0	0	0	7.8129e-06	5.87013e-06	0	4.62858e-06	2.93531e-06

## Sheet: Phylum_graph
	OXL.1	OXL.2	OXL.3	OXL.4	OXL.5	OXL.6	OXL.7	OXL.8	OXL.9	OXL.10				Sham.1	Sham.2	Sham.3	Sham.4	Sham.5	Sham.6	Sham.7	Sham.8	Sham.9	Sham.10
p__Actinobacteria	2.99536e-05	0	0	0	0	0	2.93531e-05	0	3.48165e-05	0				0	0	3.53357e-05	0	4.89165e-05	0	2.48385e-05	0	0	0
p__Bacteroidetes	0.887584	0.871948	0.847861	0.880134	0.899646	0.638664	0.819009	0.87947	0.854363	0.914348				0.890494	0.905727	0.877809	0.904545	0.828254	0.898337	0.907874	0.880546	0.791447	0.945492
p__Deferribacteres	0.000149768	0.000213687	0.000447761	0.000979096	0	0.00807009	0.0023776	0.0171754	0.00933083	0.000886124				0.000281611	0.00166476	0.000459364	0.00211501	0.00229908	0.00617661	0.0296076	0.000495005	0.00199382	0.000382287
p__Firmicutes	0.0239629	0.0310914	0.0772388	0.0754883	0.0174992	0.264713	0.0845662	0.0422341	0.0333542	0.0222097				0.0517762	0.00870434	0.0585512	0.030089	0.101648	0.0114914	0.0122951	0.0449779	0.101784	0.0175056
p__OP9	0	5.34217e-05	0	0	0	0	0	6.70916e-05	0	0				0	0	0	0	0	3.59105e-05	4.96771e-05	0	0	0
p__Proteobacteria	0.0100045	0.00614349	0.00880597	0.0096441	0.00415727	0.0178124	0.0329928	0.0115733	0.0294548	0.00458145				0.00800579	0.00623097	0.0113074	0.00734267	0.0182948	0.0126046	0.0169151	0.0163127	0.0146546	0.00232558
p__Tenericutes	0.000209675	0.000213687	7.46269e-05	0.000783277	0.000386723	0	0.000117412	0.00100637	0.0010445	0.000659879				4.02301e-05	0.000190259	0.000671378	0.000359152	0.00097833	0	0	0.000360004	4.98455e-05	4.77859e-05
p__Thermotogae	0	0	0	2.44774e-05	3.22269e-05	0	0	3.35458e-05	0	1.88537e-05				0	4.75647e-05	3.53357e-05	3.99058e-05	0	0	7.45156e-05	0	0	0
p__WS3	0	0	0	0	0	0	0	0	0	0				0	0	0	0	4.89165e-05	0	0	0	0	0
p__WWE1	0	0	0	0	0	0	2.93531e-05	0	0	0				0	0	0	0	0	0	0	0	0	0
						OXL								Sham
							Bacteroidetes	Firmicutes	Proteobacteria	Deferribacteres	Proteobacteria	Tenericutes			Bacteroidetes	Firmicutes	Proteobacteria	Deferribacteres	Proteobacteria	Tenericutes
	Mean_OXL	Std_OXL	Mean_Sham	Std_Sham		Mini	0.638664	0.0174992	0.00415727	0	0.00415727	0		Mini	0.791447	0.00870434	0.00232558	0.000281611	0.00232558	0
Bacteroidetes	0.849303	0.0712986	0.883053	0.0395522		first Quartile	0.840648	0.0235246	0.00575298	0.000197707	0.00575298	0.000106716		first Quartile	0.86542	0.0120942	0.00706475	0.000440095	0.00706475	3.01726e-05
Firmicutes	0.0672358	0.0666872	0.0438824	0.0318215		Median	0.875709	0.0377942	0.0098243	0.00093261	0.0098243	0.000300205		Median	0.894415	0.030089	0.011956	0.00182929	0.011956	0.000120052
Proteobacteria	0.013517	0.00917951	0.0113994	0.00477861		Third Quartile	0.8906	0.0790706	0.020723	0.00838527	0.020723	0.000839051		Third Quartile	0.906264	0.0693255	0.0164633	0.00326846	0.0164633	0.000437847
Deferribacteres	0.00396304	0.0052031	0.00454751	0.00811926		Mximum	0.914348	0.264713	0.0329928	0.0171754	0.0329928	0.0010445		Mximum	0.945492	0.101784	0.0182948	0.0296076	0.0182948	0.00097833
Proteobacteria	0.013517	0.00917951	0.0113994	0.00477861
Tenericutes	0.000449615	0.000355441	0.000269698	0.000298737
					Bacteroidetes							oxaloplatin	vehicle
							OXL	Sham			Box-1 Hidden	0.638664	0.791447		Whisker Top	0.0237481	0.0392286
						Mini	0.201984	0.0739739			Box-2 Lower	0.0350613	0.0289951		Whisker Bottom	0.201984	0.0739739
						first Quartile	0.0350613	0.0289951			Box-3 Upper	0.0148904	0.0118481
						Median	0.0148904	0.0118481
						Third Quartile	0.0237481	0.0392286
						Mximum
					Firmicutes		OXL	Sham				oxaloplatin	vehicle
						Mini	0.00602536	0.00338981				0.0174992	0.00870434			0.185643	0.0324589
						first Quartile	0.0142696	0.0179948				0.0142696	0.0179948			0.00602536	0.00338981
						Median	0.0412765	0.0392366				0.0412765	0.0392366
						Third Quartile	0.185643	0.0324589
						Mximum
					Proteobacteria		OXL	Sham				oxaloplatin	vehicle
						Mini	0.00159571	0.00473917				0.00415727	0.00232558			0.0122699	0.00183151
						first Quartile	0.00407132	0.00489126				0.00407132	0.00489126			0.00159571	0.00473917
						Median	0.0108987	0.00450726				0.0108987	0.00450726
						Third Quartile	0.0122699	0.00183151
						Mximum
					Tenericutes		OXL	Sham				oxaloplatin	vehicle
						Mini	0.000106716	3.01726e-05				0	0			0.000205444	0.000540483
						first Quartile	0.000193489	8.98795e-05				0.000193489	8.98795e-05			0.000106716	3.01726e-05
						Median	0.000538847	0.000317795				0.000538847	0.000317795
						Third Quartile	0.000205444	0.000540483
						Mximum
					Deferribacteres		OXL	Sham				oxaloplatin	vehicle
						Mini	0.000197707	0.000158484				0	0.000281611			0.00879017	0.0263391
						first Quartile	0.000734903	0.0013892				0.0289951	0			0.00489126	0
						Median	0.00745266	0.00143917				0.00745266	0.00143917
						Third Quartile	0.00879017	0.0263391
						Mximum
