# Supplementary material for: Oxaliplatin-induced changes in microbiota, TLR4+ cells and enhanced HMGB1 expression in the murine colon
Source: PLoS One. 2018 Jun 12;13(6):e0198359. doi: 10.1371/journal.pone.0198359 (PMC5997344; doi:10.1371/journal.pone.0198359)
Supplement: S4 Dataset — Eight randomised images (20x magnification) per animal were used to count the number of CD45+ cells in the colon, as well as immunoreactivity/image. Image J counter plugin was used to mark each cell to ensure they were only counted once, and we measured immunoreactivity/fluorescence by converting the image to 8-bit →binary→measure. We used % area result to determine immunoreactivity per image. MPO activity was measured using the MPO Colorimetric Activity Assay (Sigma-Aldrich, Australia) according to manufacturers instructions. (XLSX) [file pone.0198359.s005.xlsx]

## Sheet: Total number CD45
	S4 Dataset
		vehicle					oxal
			CD45 #
		vehicle	oxaliplatin
	1	298	162
	2	284	234
	3	190	147
	4	221	159
	5	223	267
	6	152	158
	7	259	189
	8	171	169
	9	181	320
	10	195	287
	11	148	256
	12	216	212
	13	224	226
	14	252	212
	15	124	303
	16	145	218
	17	189	122
	18	199	121
	19	282	191
	20	328	193
	21	261	171
	22	164	205
	23	215	233
	24	193	164
	25	118	168
	26	132	155
	27	155	249
	28	113	214
	29	191	176
	30	153	314
	31	150	279
	32	89	193
	33		205
	34		216
	35		161
	36		213
	37		194
	38		165
	39		167
	40		194
	M1	1798	1485
	M2	1485	2034
	M3	1831	1400
	M4	1101	1748
	MEAN	1553.75	1515
	SEM	169.861	1636.4
			114.91
		224.75	185.625
		185.625	254.25
		228.875	175
		137.625	218.5
			189.375
	MEAN	194.219	204.55
	SEM	21.2327	14.3637
	n=4
	total	vehicle	oxaliplatin
	mean	1553.75	1666.75
	sem	169.861	143.08

## Sheet: CD45 immunoreactivity
CD45 IHC
	raw image					background labeling removed					image converted to 8-bit					image converted to binary					Analyse --> measure function
	Vehicle	Oxaliplatin
1	3.374	1.443
2	2.898	1.857
3	1.802	1.24
4	1.482	1.259
5	1.645	2.395
6	1.526	1.64
7	2.158	2.272
8	1.653	2.084
9	1.349	3.58
10	2.194	2.101
11	0.688	1.829
12	1.262	1.095
13	1.297	4.675
14	0.91	2.127
15	2.361	2.01
16	1.682	1.949
17	2.803	1.978
18	1.867	1.85
19	2.495	2.312
20	2.535	5.471
21	2.29	2.371
22	3.112	1.52
23	1.8	1.653
24	2.548	1.201
25	0.745	1.934
26	0.701	0.901
27	0.992	2.202
28	0.676	1.126
29	0.896	1.463
30	2.313	1.709
31	1.026	2.043
32	1.047	1.39
		2.974
		2.843
		2.446
		1.95
		2.791
		2.061
		1.555
		2.041
M1	2.06725	1.77375
M2	1.46788	2.42075
M3	2.43125	2.2945
M4	1.0495	1.596
M5		2.33263
MEAN	1.75397	2.08353
SEM	0.307541	0.166422

## Sheet: MPO
	sham	oxal
	0.0203989	0.0638597
	0.147143	0.0796683
	0.0267217	0.129
	0.129	0.098
Mean	0.0808158	0.092632
Sem	0.0235384	0.0139861
