# Supplementary material for: Oxaliplatin-induced changes in microbiota, TLR4+ cells and enhanced HMGB1 expression in the murine colon
Source: PLoS One. 2018 Jun 12;13(6):e0198359. doi: 10.1371/journal.pone.0198359 (PMC5997344; doi:10.1371/journal.pone.0198359)
Supplement: S5 Dataset — This data set contains raw values for all flow cytometry experiments on the various immune cell populations investigated in the PPs and MLNs. (XLS) [file pone.0198359.s006.xls]

## Sheet: DCs
d14 Sham PP
M#	Raw cell count	% Single cells	% CD11c+ MHC-II+	# CD11c+ MHC-II+
M1	6550000	98.3	3.77	242737
M2	4430000	97.8	3.12	135175
M3	10900000	96.2	2.54	266339
M4	11200000	96.6	2.25	243432
M5	7350000	96.1	2.78	196361
Average	8086000	97	2.892	216809
SEM	1.30159e+06	0.443847	0.261866	23362.9
d14 Chemo PPs
M#	Raw cell count	% Single cells	% CD11c+ MHC-II+	# CD11c+ MHC-II+
M1	5710000	97.7	5.66	315753
M2	6040000	97.7	5.63	332231
M3	4870000	96.5	4.9	230278
M4	4460000	95.3	3.79	161089
M5	4190000	95.8	5.35	214750
Average	5054000	96.6	5.066	250820
SEM	356070	0.487852	0.346938	32108.1
d14 sham MLNs
M#	Raw cell count	% Single cells	% CD11c+ MHC-II+	# CD11c+ MHC-II+
M1	15700000	97.7	2.16	331320
M2	15700000	98.1	2.3	354239
M3	16100000	94.9	3.51	536289
M4	15800000	94.8	4.45	666539
M5	17000000	94.7	0.12	19318.8
Average	16060000	96.04	2.508	381541
SEM	246171	0.762627	0.729461	109463
d14 Chemo MLN
M#	Raw cell count	% Single cells	%CD11c+ MHC-II+	# CD11c+ MHC-II+
M1	10200000	97.4	2.29	227507
M2	9680000	97.8	2.57	243303
M3	7430000	95.7	2.83	201227
M4	5560000	95.8	2.45	130499
M5	5260000	94.4	2.39	118674
Average	7626000	96.22	2.506	184242
SEM	1.01856e+06	0.618385	0.0928224	25333.8
Formula = Raw cell count * 1st gate/100 * 2nd gate/100 *3rd gate			3rd gate/100 * 4th gate/100

## Sheet: Macs
d14 Sham PP
M#	Raw cell count	% Single cells	% F4/80+ MHC-II+	# F4/80+ MHC-II+
M1	6550000	98.6	1.12	72333
M2	4430000	98	1.22	52965.1
M3	10900000	96.9	1.37	144701
M4	11200000	97.2	1.35	146966
M5	7350000	96.8	1.4	99607.2
Average	8086000	97.5	1.292	103314
SEM	1.30159e+06	0.34641	0.0528583	18877.2
d14 Chemo PP
M#	Raw cell count	% Single cells	% F4/80+ MHC-II+	# F4/80+ MHC-II+
M1	5710000	98	1.02	57077.2
M2	6040000	98.3	1.05	62341.9
M3	4870000	95.6	1.71	79612.8
M4	4460000	95.4	1.77	75310.7
M5	4190000	95.3	0.91	36336.9
Average	5054000	96.52	1.292	62135.9
SEM	356070	0.66888	0.184619	7649.3
d14 Sham MLN
M#	Raw cell count	% Single cells	% F4/80+ MHC-II+	# F4/80+ MHC-II+
M1	15700000	98	3.26	501584
M2	15700000	97.9	3.58	550257
M3	16100000	97.3	1.04	162919
M4	15800000	96.3	1.05	159762
M5	17000000	96.6	1.45	238119
Average	16060000	97.22	2.076	322528
SEM	246171	0.339706	0.555955	84561.8
d14 Chemo MLN
M#	Raw cell count	% Single cells	% F4/80+ MHC-II+	# F4/80+ MHC-II+
M1	10200000	97.7	1.45	144498
M2	9680000	98.1	1.53	145290
M3	7430000	96.5	0.95	68114.5
M4	5560000	96.6	0.75	40282.2
M5	5260000	95.3	0.73	36593.3
Average	7626000	96.84	1.082	86955.7
SEM	1.01856e+06	0.493559	0.171418	24273.3

## Sheet: Eosinophils
d14 Sham PP
M#	Raw cell count	% Single cells	% CD11b+ MHC-II+	# CD11b+ MHC-II+	% CD193+	# CD193+	% CD11b+ MHC-II-	# CD11b+ MHC-II-	% CD193+	# CD193+
M1	6550000	93.5	0.93	56955.5	14.9	8486.37	0.61	37357.9	9.3	3474.29
M2	4430000	95.9	1.15	48856.3	16.9	8256.71	0.43	18268	9.49	1733.63
M3	10900000	94.1	0.8	82055.2	23	18872.7	0.73	74875.4	18.7	14001.7
M4	11200000	97.4	0.91	99270.1	12.1	12011.7	0.55	59998.4	10.3	6179.84
M5	7350000	95.2	0.84	58776.5	27.7	16281.1	0.75	52479	27.1	14221.8
Average	8086000	95.22	0.926	69182.7	18.92	12781.7	0.614	48595.7	14.978	7922.25
SEM	1.30159e+06	0.686586	0.0607124	9332.5	2.83274	2107.89	0.059127	9699.95	3.50027	2624.53
d14 Chemo PP
M#	Raw cell count	% Single cells	% CD11b+ MHC-II+	# CD11b+ MHC-II+	% CD193+	# CD193+	% CD11b+ MHC-II-	# CD11b+ MHC-II-	% CD193+	# CD193+
M1	5710000	94.6	1	54016.6	16.9	9128.81	0.47	25387.8	8.35	2119.88
M2	6040000	97.9	0.68	40209.5	11.8	4744.72	0.68	40209.5	6.72	2702.08
M3	4870000	96	0.66	30856.3	22.7	7004.38	0.79	36934.1	17.3	6389.6
M4	4460000	96.3	0.74	31782.9	28.3	8994.55	1	42949.8	33.8	14517
M5	4190000	95.5	0.74	29610.7	31.7	9386.6	0.72	28810.4	18.5	5329.93
Average	5054000	96.06	0.764	37295.2	22.28	7851.81	0.732	34858.3	16.934	6211.7
SEM	356070	0.542771	0.0611228	4577.09	3.63268	884.994	0.0856388	3351.74	4.82213	2223.15
d14 Sham MLN
M#	Raw cell count	% Single cells	% CD11b+ MHC-II+	# CD11b+ MHC-II+	% CD193+	# CD193+	% CD11b+ MHC-II-	# CD11b+ MHC-II-	% CD193+	# CD193+
M1	15700000	96.4	2.46	372316	0.93	3462.54	0.52	78701	4.78	3761.91
M2	15700000	96.7	2.08	315784	1.47	4642.02	0.66	100201	4.65	4659.33
M3	16100000	96.1	2.8	433219	1.19	5155.3	0.78	120682	2.39	2884.31
M4	15800000	95.8	2.92	441983	1.43	6320.36	1.02	154391	2.32	3581.88
M5	17000000	96.3	2.38	389630	1.51	5883.41	0.97	158799	2.35	3731.77
Average	16060000	96.26	2.528	390586	1.306	5092.73	0.79	122555	3.298	3723.84
SEM	246171	0.150333	0.150811	22791.8	0.109252	499.841	0.0935949	15416.8	0.578959	282.985
d14 Chemo MLN
M#	Raw cell count	% Single cells	% CD11b+ MHC-II+	# CD11b+ MHC-II+	% CD193+	# CD193+	% CD11b+ MHC-II-	# CD11b+ MHC-II-	% CD193+	# CD193+
M1	10200000	93.9	2.36	226036	1.04	2350.78	1	95778	4.06	3888.59
M2	9680000	93.5	2.36	213599	0.73	1559.27	0.96	86887.7	4.13	3588.46
M3	7430000	96.1	1.74	124240	4.64	5764.74	0.9	64262.1	3.65	2345.57
M4	5560000	95.8	2.17	115585	3.67	4241.96	1.41	75103.4	8.52	6398.81
M5	5260000	95.7	1.39	69970.1	2.36	1651.29	0.81	40773.9	2.91	1186.52
Average	7626000	95	2.004	149886	2.488	3113.61	1.016	72561	4.654	3481.59
SEM	1.01856e+06	0.538516	0.190751	30065.8	0.749396	819.692	0.103566	9565.66	0.990528	873.073

## Sheet: B cells
%
		MLNS (%)				PPS (%)
		vehicle	oxaliplatin			vehicle	oxaliplatin
	M1	15	18.6		M1	55.8	47
	M2	15	14.3		M2	51.3	50.4
	M3	17.4	10.2		M3	52.2	39
	M4	13.8	13.5		MEAN	53.1	45.4667
	MEAN	15.3	14.15		SEM	1.37477	3.37902
	SEM	0.754983	1.72844
Total		MLNS (#)				PPS (#)
		vehicle	oxaliplatin			vehicle	oxaliplatin
	M1	52500000	5500000		M1	1175000	100000
	M2	15000000	3000000		M2	1150000	925000
	M3	4000000	6500000		M3	825000	875000
	M4	4000000	2750000

## Sheet: CD4 CD8
d14 Sham PP
M#	Raw cell count	% Single cells	% TCR+	% CD4+	#CD4+	%CD8+	# CD8+
M1	6550000	97	35.8	14.8	336634	3	68236.6
M2	4430000	97.4	33.4	14.2	204643	2.09	30120
M3	10900000	95.4	15.4	84.8	1.35797e+06	8.99	143964
M4	11200000	96.1	16.4	83.9	1.48097e+06	10.6	187107
M5	7350000	95.3	13	82.4	750327	9.64	87781
Average	8086000	96.24	22.8	56.02	826110	6.864	103442
SEM	1.30159e+06	0.420238	4.86374	16.9551	259160	1.78753	27841.3
d14 Chemo PP
M#	Raw cell count	% Single cells	% TCR+	% CD4+	#CD4+	%CD8+	#CD8+
M1	5710000	97.8	30.9	17.1	295073	3.24	55908.6
M2	6040000	97.6	38.7	15.2	346770	3.78	86236.2
M3	4870000	93.5	13.5	77.7	477634	13.9	85445.5
M4	4460000	93.7	15.7	75.5	495360	15.6	102353
M5	4190000	93.7	16.5	76	492324	14.1	91339.1
Average	5054000	95.26	23.06	52.3	421432	10.124	84256.4
SEM	356070	0.997296	4.97329	14.7657	41946.9	2.71744	7702.49
d14 Sham MLN
M#	Raw cell count	% Single cells	% TCR+	% CD4+	#CD4+	%CD8+	#CD8+
M1	15700000	97.6	45	51.6	3.55805e+06	15.7	1.08258e+06
M2	15700000	97.5	53.7	47.9	3.93744e+06	17.6	1.44674e+06
M3	16100000	96.7	71.7	75.2	8.39439e+06	22.8	2.54511e+06
M4	15800000	97	65.7	74.5	7.50154e+06	23.6	2.37633e+06
M5	17000000	95.2	63.8	73.9	7.63046e+06	23.1	2.38517e+06
Average	16060000	96.8	59.98	64.62	6.20438e+06	20.56	1.96719e+06
SEM	246171	0.432435	4.73555	6.10225	1.01623e+06	1.62929	294065
d14 Chemo MLN
M#	Raw cell count	% Single cells	% TCR+	% CD4+	#CD4+	%CD8+	#CD8+
M1	10200000	97.9	53.8	55.1	2.96017e+06	18.6	999259
M2	9680000	98	49.7	53.3	2.51296e+06	21.7	1.0231e+06
M3	7430000	95.1	71	75	3.76261e+06	22.4	1.12377e+06
M4	5560000	95.7	67.8	73.9	2.666e+06	23.5	847782
M5	5260000	93.5	63.9	72.5	2.27843e+06	23.7	744812
Average	7626000	96.04	61.24	65.96	2.83603e+06	21.98	947743
SEM	1.01856e+06	0.858836	4.0859	4.82572	256725	0.920543	67264.2
Formula = Raw cell count * 1st gate/100 * 2nd gate/100 *3rd gate			3rd gate/100 * 4th gate/100

## Sheet: NKT
d14 Sham PP
M#	Raw cell count	% Single cells	% CD1d+	# CD1d+
M1	6550000	97.2	0.21	13369.9
M2	4430000	97.6	0.15	6485.52
M3	10900000	95.1	0.77	79817.4
M4	11200000	95.9	0.47	50481.8
M5	7350000	95	0.86	60049.5
Average	8086000	96.16	0.492	42040.8
SEM	1.30159e+06	0.533479	0.143122	13980.1
d14 Chemo PP
M#	Raw cell count	% Single cells	CD1d+	#CD1d+
M1	5710000	98	0.15	8393.7
M2	6040000	97.7	0.18	10621.9
M3	4870000	93.1	0.94	42619.3
M4	4460000	93.3	0.96	39947.3
M5	4190000	93.3	1.16	45347.5
Average	5054000	95.08	0.678	29386
SEM	356070	1.13243	0.212988	8167.62
d14 Sham MLN
M#	Raw cell count	% Single cells	CD1d+	#CD1d+
M1	15700000	97.8	0.36	55276.6
M2	15700000	97.7	0.76	116576
M3	16100000	96.5	0.56	87004.4
M4	15800000	96.9	0.52	79613
M5	17000000	94.9	0.77	124224
Average	16060000	96.76	0.594	92538.7
SEM	246171	0.524976	0.0774338	12585.5
d14 Chemo MLN
M#	Raw cell count	% Single cells	CD1d+	#CD1d+
M1	10200000	98.1	0.16	16009.9
M2	9680000	98.1	0.12	11395.3
M3	7430000	94.9	1.09	76856.7
M4	5560000	95.5	0.85	45133.3
M5	5260000	93.2	1.22	59808.3
Average	7626000	95.96	0.688	41840.7
SEM	1.01856e+06	0.95163	0.231547	12557.8

## Sheet: GD
d14 Sham PP
M#	Raw cell count	% Single cells	% γδTCR+	# γδTCR+
M1	6550000	97.5	0.69	44065.1
M2	4430000	97.9	0.67	29057.7
M3	10900000	95.2	0.74	76788.3
M4	11200000	96	0.63	67737.6
M5	7350000	95.3	0.71	49732.3
Average	8086000	96.38	0.688	53476.2
SEM	1.30159e+06	0.559821	0.0185472	8502.03
d14 Chemo PP
M#	Raw cell count	% Single cells	% γδTCR+	# γδTCR+
M1	5710000	98.3	0.66	37045.3
M2	6040000	98	0.94	55640.5
M3	4870000	93.6	0.78	35554.9
M4	4460000	93.8	0.76	31794.4
M5	4190000	93.8	0.79	31048.7
Average	5054000	95.5	0.786	38216.8
SEM	356070	1.08351	0.0448999	4498.17
d14 Sham MLN
M#	Raw cell count	% Single cells	% γδTCR+	# γδTCR+
M1	15700000	98	0.5	76930
M2	15700000	97.9	0.52	79925.6
M3	16100000	96.7	0.5	77843.5
M4	15800000	96.9	0.5	76551
M5	17000000	94.9	0.57	91958.1
Average	16060000	96.88	0.518	80641.6
SEM	246171	0.558928	0.0135647	2888.89
d14 Chemo MLN
M#	Raw cell count	% Single cells	% γδTCR+	# γδTCR+
M1	10200000	98.2	0.52	52085.3
M2	9680000	98.3	0.62	58995.7
M3	7430000	94.8	0.42	29583.3
M4	5560000	95.5	0.55	29203.9
M5	5260000	93.3	0.54	26500.9
Average	7626000	96.02	0.53	39273.8
SEM	1.01856e+06	0.977446	0.032249	6751.09

## Sheet: NK
d14 Sham PP
M#	Raw cell count	% Single cells	% CD49b+	# CD49b+
M1	6550000	97.6	0.38	24292.6
M2	4430000	97.9	0.37	16046.8
M3	10900000	95.1	2.47	256038
M4	11200000	95.9	2.27	243816
M5	7350000	96.5	2.78	197178
Average	8086000	96.6	1.654	147474
Standard deviation	1.30159e+06	0.521536	0.528437	52908
d14 Chemo PP
M#	Raw cell count	% Single cells	% CD49b+	# CD49b+
M1	5710000	98.3	0.55	30871.1
M2	6040000	98.1	0.57	33773.9
M3	4870000	93.1	5.11	231686
M4	4460000	93.3	5.18	215549
M5	4190000	93.3	5.24	204846
Average	5054000	95.22	3.33	143345
Standard deviation	356070	1.21754	1.13104	45528.1
d14 Sham MLN
M#	Raw cell count	% Single cells	% CD49b+	# CD49b+
M1	15700000	98.1	0.37	56986.3
M2	15700000	98	0.44	67698.4
M3	16100000	96.5	0.63	97879.9
M4	15800000	96.9	0.76	116358
M5	17000000	94.9	0.87	140357
Average	16060000	96.88	0.614	95855.9
Standard deviation	246171	0.583438	0.0940532	15343.5
d14 Chemo MLN
M#	Raw cell count	% Single cells	% CD49b+	# CD49b+
M1	10200000	98.2	0.39	39064
M2	9680000	98.3	0.49	46625.7
M3	7430000	94.9	1.01	71215.8
M4	5560000	95.5	0.95	50443.1
M5	5260000	93.2	1.04	50984.1
Average	7626000	96.02	0.776	51666.5
Standard deviation	1.01856e+06	0.985596	0.138838	5330.91
